# Supplementary material for: Development of Droplet Digital PCR Assay for Detection of Seed-Borne Burkholderia glumae and B. gladioli Causing Bacterial Panicle Blight Disease of Rice
Source: Microorganisms. 2022 Jun 15;10(6):1223. doi: 10.3390/microorganisms10061223 (PMC9227566; doi:10.3390/microorganisms10061223)
Supplement: Supplementary file 1 [file microorganisms-10-01223-s001.zip]

Archive with 1 entries (1 files):
- Table S1 Burkholderia gladioli dDDH.xlsx
