# Supplementary material for: Development of Droplet Digital PCR Assay for Detection of Seed-Borne Burkholderia glumae and B. gladioli Causing Bacterial Panicle Blight Disease of Rice
Source: Microorganisms. 2022 Jun 15;10(6):1223. doi: 10.3390/microorganisms10061223 (PMC9227566; doi:10.3390/microorganisms10061223)
Supplement: Supplementary file 1 [file microorganisms-10-01223-s001.zip › Table S1 Burkholderia gladioli dDDH.xlsx]

## Sheet: Sheet1
Table S1 Digital DNA-DNA hybridization (dDDH) values between genome pairs of strains belonging to Burkholderia gladioli
Phylogroup	Strain Name	Genome assembly identifier	dDDH (%)*
			ATCC 10248	AU30473	BCC0238	BCC1647	AU29541	AU26456	AU0032	BCC1883	BBB-01	BCC1700	BCC1649	BCC1881	BCC1668	Coa14	BCC1675	BCC1735	BCC1821	579	BSR3	GSRB05	BCC1645	FDAARGOS_389	BCC1770	BCC1646	FDAARGOS_390	BCC1678	BCC1871	BCC1701	BCC1837	BCC1710	BCC1650	BCC1880	BCC1686	MSMB1756	Co14
1	ATCC 10248T	GCA_902830915.1	100	93.9	91.1	90.8	91	91.4	91.4	90.2	89.6	89	89.3	89.3	89.5	89.5	82.2	82.1	81.8	81.9	81.3	80.9	79.4	79.9	79.7	79.8	80.8	80	80.2	80.3	79.7	80.9	80.9	81	80.2	81.6	80.3
	AU30473	GCA_002981875.1	93.9	100	91.4	90.9	91.5	91.3	91.4	90.2	90.1	89.9	89.9	89.5	89.6	89.6	82.6	82.4	82.3	82.3	81.6	82	80.4	80.2	80.5	80.3	79.5	80.6	80.3	80.6	79.9	81.2	81.3	80.6	80.9	81.7	81
	BCC0238	GCA_902830885.1	91.1	91.4	100	92.2	91	91.1	91.7	90.2	88.6	89	89.5	89.5	89	89.4	81.9	81.9	81.6	81.5	81	80.9	79.3	80	79.4	78.8	79.3	79.8	79.7	79.5	79.1	80.8	80.6	81.8	80	81.6	80.5
	BCC1647	GCA_902831075.1	90.8	90.9	92.2	100	90.5	90.8	91.6	90.2	89.3	88.1	89.2	89.5	89	89.3	82.3	82.2	81.9	82	80.8	81.3	79.6	80.1	79.7	79.5	81	79.6	79.6	79.6	79.1	80.6	80.8	81.5	80.4	81.5	81
	AU29541	GCA_002981475.1	91	91.5	91	90.5	100	92.4	91.8	89.4	88.3	87.6	88.5	88.1	87.8	88.4	82.3	82.2	81.9	81.9	80.7	81.3	79.4	79.7	79.3	79.1	79.3	79.8	79.7	80	79.2	80.9	80.8	80.9	80.4	81.7	80.6
	AU26456	GCA_002981405.1	91.4	91.3	91.1	90.8	92.4	100	92.1	89.8	88.8	88.2	88.8	88.5	88.6	89	82.3	82.3	81.9	82.2	81.3	81.6	80.1	80.6	80.1	80	79.9	80.1	80	80.1	79.6	81	80.8	81.5	80.5	82.3	80.6
	AU0032	GCA_002980975.1	91.4	91.4	91.7	91.6	91.8	92.1	100	89.8	88.7	88.6	89	89.2	88.8	89.1	82.1	82.3	81.6	81.7	81.1	81.1	79.6	80.1	79.8	79.4	79.6	79.9	79.2	79.4	78.9	80.7	80.9	81.4	80.3	81.8	80.4
	BCC1883	GCA_902832785.1	90.2	90.2	90.2	90.2	89.4	89.8	89.8	100	92.1	92.3	92	92	92.1	92.1	82.4	82.5	82.5	82.4	82.5	82.5	81.4	81.5	81.4	81.5	81.5	80.3	80.5	80.6	80.3	81.6	81.6	81.9	81.4	82.1	81.7
	BBB-01	GCA_016698705.1	89.6	90.1	88.6	89.3	88.3	88.8	88.7	92.1	100	91.7	92.2	92.1	92.2	91.4	81.7	82.1	81.8	81.7	81.7	81.8	80.9	81.7	81.3	81.4	81.2	80	79.9	80	79.8	80.8	80.8	81.7	80.6	81.7	81
	BCC1700	GCA_902831515.1	89	89.9	89	88.1	87.6	88.2	88.6	92.3	91.7	100	94	93.9	93.6	91.2	80.9	81.3	80.8	80.8	80.9	80.4	80.6	80.8	80.3	80.7	80.5	78.9	79.3	79.4	79	79.9	79.7	80.6	79.6	81.1	80.1
	BCC1649	GCA_902831025.1	89.3	89.9	89.5	89.2	88.5	88.8	89	92	92.2	94	100	94.1	93.9	91.9	82	81.8	82.1	81.8	82.3	82.3	81.4	81.8	81.8	81.5	81.6	79.8	80.1	80.2	79.8	81	81.1	81.4	80.6	81.7	81.3
	BCC1881	GCA_902832735.1	89.3	89.5	89.5	89.5	88.1	88.5	89.2	92	92.1	93.9	94.1	100	94.1	91.8	82.2	81.5	81.8	82.1	82.2	82.2	81	81.8	81.8	81.7	81.7	80	80.2	80.3	80.1	81.1	81.1	80.9	80.8	81.8	81.1
	BCC1668	GCA_902831165.1	89.5	89.6	89	89	87.8	88.6	88.8	92.1	92.2	93.6	93.9	94.1	100	91.7	81.9	81.9	81.9	81.7	82.1	81.5	80.8	81	81.5	81.5	81.6	79.7	80	80.2	80	81.1	81.1	81.1	80.6	81.9	81.2
	Coa14	GCA_002917905.1	89.5	89.6	89.4	89.3	88.4	89	89.1	92.1	91.4	91.2	91.9	91.8	91.7	100	81.8	82.2	82	81.6	81.1	81.5	81	81.6	81.3	81.2	81.1	79.9	79.6	79.9	79.3	81.3	80.9	81.3	80.5	81.9	80.8
2	BCC1675	GCA_902831215.1	82.2	82.6	81.9	82.3	82.3	82.3	82.1	82.4	81.7	80.9	82	82.2	81.9	81.8	100	95.1	94.1	94.4	93.4	93.2	79.9	80.7	80.2	80.1	80.3	82	81.9	81.9	81.7	81.1	81	81.5	81.1	81.5	81.3
	BCC1735	GCA_902831665.1	82.1	82.4	81.9	82.2	82.2	82.3	82.3	82.5	82.1	81.3	81.8	81.5	81.9	82.2	95.1	100	94.1	94.5	93.7	93.8	81.1	81.6	81.4	80.8	81.4	81.8	81.9	81.9	82	81.4	81.2	81.8	81.2	81.4	81.2
	BCC1821	GCA_902829485.1	81.8	82.3	81.6	81.9	81.9	81.9	81.6	82.5	81.8	80.8	82.1	81.8	81.9	82	94.1	94.1	100	93.6	92.8	92.4	80.4	81.1	81	80.4	80.6	81.8	81.7	81.6	81.7	80.9	80.9	81.5	81.3	81.1	81.3
	579	GCA_011319435.1	81.9	82.3	81.5	82	81.9	82.2	81.7	82.4	81.7	80.8	81.8	82.1	81.7	81.6	94.4	94.5	93.6	100	93	93.1	80.4	81.2	80.4	80.1	80.5	81.6	81.3	81.3	81.1	81	80.7	81.6	81.1	80.9	81.1
	BSR3	GCA_000194745.1	81.3	81.6	81	80.8	80.7	81.3	81.1	82.5	81.7	80.9	82.3	82.2	82.1	81.1	93.4	93.7	92.8	93	100	98.6	79.6	80.7	80.3	80.3	79.4	81.6	81.6	81.2	81.5	79.7	80.1	80.2	80.1	81	80
	GSRB05	GCA_019400155.1	80.9	82	80.9	81.3	81.3	81.6	81.1	82.5	81.8	80.4	82.3	82.2	81.5	81.5	93.2	93.8	92.4	93.1	98.6	100	79.6	80.6	79.9	80.5	79.4	80.9	81.6	81.3	81.2	79.9	80.4	80.9	80.3	81.2	80.3
3	BCC1645	GCA_902830965.1	79.4	80.4	79.3	79.6	79.4	80.1	79.6	81.4	80.9	80.6	81.4	81	80.8	81	79.9	81.1	80.4	80.4	79.6	79.6	100	98.5	93.6	92.4	93.4	79.5	79.6	79.2	79.2	77.8	78.2	78.1	78	78.7	78.2
	FDAARGOS_389	GCA_002393425.1	79.9	80.2	80	80.1	79.7	80.6	80.1	81.5	81.7	80.8	81.8	81.8	81	81.6	80.7	81.6	81.1	81.2	80.7	80.6	98.5	100	94.5	94	94.6	79.9	80.2	80	79.9	78.3	78.9	78.2	78.6	78.9	78.9
	BCC1770	GCA_902831755.1	79.7	80.5	79.4	79.7	79.3	80.1	79.8	81.4	81.3	80.3	81.8	81.8	81.5	81.3	80.2	81.4	81	80.4	80.3	79.9	93.6	94.5	100	93	94.5	80	79.5	79.1	79.4	78	78.4	78.6	78.3	78.6	78.1
	BCC1646	GCA_902831005.1	79.8	80.3	78.8	79.5	79.1	80	79.4	81.5	81.4	80.7	81.5	81.7	81.5	81.2	80.1	80.8	80.4	80.1	80.3	80.5	92.4	94	93	100	92.7	80.2	79.6	79.4	79.5	77.8	78.2	78.3	77.8	78.8	78
	FDAARGOS_390	GCA_002554225.1	80.8	79.5	79.3	81	79.3	79.9	79.6	81.5	81.2	80.5	81.6	81.7	81.6	81.1	80.3	81.4	80.6	80.5	79.4	79.4	93.4	94.6	94.5	92.7	100	80	79.7	79.3	79.3	77.7	78.2	78.4	78	78.5	78.5
4	BCC1678	GCA_902831285.1	80	80.6	79.8	79.6	79.8	80.1	79.9	80.3	80	78.9	79.8	80	79.7	79.9	82	81.8	81.8	81.6	81.6	80.9	79.5	79.9	80	80.2	80	100	95.4	95.4	95.1	79.1	79.5	79.3	79	79.4	79.1
	BCC1871	GCA_902832705.1	80.2	80.3	79.7	79.6	79.7	80	79.2	80.5	79.9	79.3	80.1	80.2	80	79.6	81.9	81.9	81.7	81.3	81.6	81.6	79.6	80.2	79.5	79.6	79.7	95.4	100	95.2	95.3	79	79.2	79.4	79	79.4	79.1
	BCC1701	GCA_902829355.1	80.3	80.6	79.5	79.6	80	80.1	79.4	80.6	80	79.4	80.2	80.3	80.2	79.9	81.9	81.9	81.6	81.3	81.2	81.3	79.2	80	79.1	79.4	79.3	95.4	95.2	100	94.8	79.1	79.2	79.6	79.4	79.4	79.2
	BCC1837	GCA_902832455.1	79.7	79.9	79.1	79.1	79.2	79.6	78.9	80.3	79.8	79	79.8	80.1	80	79.3	81.7	82	81.7	81.1	81.5	81.2	79.2	79.9	79.4	79.5	79.3	95.1	95.3	94.8	100	78.7	78.7	79.2	79	79.3	78.9
5	BCC1710	GCA_902831495.1	80.9	81.2	80.8	80.6	80.9	81	80.7	81.6	80.8	79.9	81	81.1	81.1	81.3	81.1	81.4	80.9	81	79.7	79.9	77.8	78.3	78	77.8	77.7	79.1	79	79.1	78.7	100	91.5	92.4	91.8	92.1	91.8
	BCC1650	GCA_902831015.1	80.9	81.3	80.6	80.8	80.8	80.8	80.9	81.6	80.8	79.7	81.1	81.1	81.1	80.9	81	81.2	80.9	80.7	80.1	80.4	78.2	78.9	78.4	78.2	78.2	79.5	79.2	79.2	78.7	91.5	100	92.1	92	92	92.1
	BCC1880	GCA_902832635.1	81	80.6	81.8	81.5	80.9	81.5	81.4	81.9	81.7	80.6	81.4	80.9	81.1	81.3	81.5	81.8	81.5	81.6	80.2	80.9	78.1	78.2	78.6	78.3	78.4	79.3	79.4	79.6	79.2	92.4	92.1	100	92.9	92.3	92.4
	BCC1686	GCA_902831255.1	80.2	80.9	80	80.4	80.4	80.5	80.3	81.4	80.6	79.6	80.6	80.8	80.6	80.5	81.1	81.2	81.3	81.1	80.1	80.3	78	78.6	78.3	77.8	78	79	79	79.4	79	91.8	92	92.9	100	92.1	95.3
	MSMB1756	GCA_001527485.1	81.6	81.7	81.6	81.5	81.7	82.3	81.8	82.1	81.7	81.1	81.7	81.8	81.9	81.9	81.5	81.4	81.1	80.9	81	81.2	78.7	78.9	78.6	78.8	78.5	79.4	79.4	79.4	79.3	92.1	92	92.3	92.1	100	92
	Co14	GCA_003713105.1	80.3	81	80.5	81	80.6	80.6	80.4	81.7	81	80.1	81.3	81.1	81.2	80.8	81.3	81.2	81.3	81.1	80	80.3	78.2	78.9	78.1	78	78.5	79.1	79.1	79.2	78.9	91.8	92.1	92.4	95.3	92	100
* dDDH values between genome pairs were calculated using the Genome-to-Genome Distance Calculator (http://ggdc.dsmz.de/distcalc2.php) with the Formula 2. Background of dDDH values >80.0% in red and 77.0 ‒ 79.9% in pink
Strains name in bold contain the BG1 primer-targeted sequence.
